# Supplementary material for: A Novel Algorithm for the Evaluation of Corneal Nerve Beadings by in vivo Confocal Microscopy in Patients With Type 1 Diabetes Mellitus
Source: Front Med (Lausanne). 2022 May 12;9:897259. doi: 10.3389/fmed.2022.897259 (PMC9133533; doi:10.3389/fmed.2022.897259)
Supplement: Supplementary file 1 [file Data_Sheet_1.xlsx]

## Sheet: BS
	cod	Age	sex	Duration DM	Age at diagnosis DM	BMI	HbA1C	Col_tot	HDL	Trigl	LDL	creatinina	Microalbumin_mg_gr	corneal fiber lenght (microm/frame)	corneal nerves fibers length density (>9500 m/mm2)	number of fibers (>4)	bifurcation	number of beadings (>10)	beading density	tortuosity index (7,5)	BS
1	Control	21	f											2023.98	22774.9	11	5	23	70.27	4.23	8.208
2	Control	21	f											1416.8	15942.6	7	1	15	59.58	5	15.12
3	Control	61	f											1229.82	13838.6	7	4	17	62.98	6.76	10.74
4	Control	61	f											1056.41	11887.2	4	1	16	75	4.2	14.76
5	Control	70	m											864.68	9729.88	5	3	59	68.23	4.22	7.76
6	Control	38	f											940.42	10582.1	5	2	17	91.77	3.73	8.388
7	Control	38	f											929.93	10464.1	5	1	17	61.21	4.21	9.56
8	Control	53	m											1279.86	14401.7	10	6	17	86.21	8.03	10.152
9	Control	53	m											1219.31	13720.4	8	3	9	32.21	7.69	12.24
10	Control	44	f											831.48	9536.27	4	3	22	84.78	8.6	10.89
11	Control	44	f											924.83	10406.7	4	1	21	84.99	4.58	14.85
12	Control	39	m											1099.11	12367.8	5	1	12	48.39	5.28	13.455
13	Control	39	m											1941.75	21849.6	12	6	18	72.56	4.55	14
14	Control	39	m											1997.32	22474.9	12	6	19	74.76	4.8	7.6
15	Control	33	m											1464.93	16484.2	7	4	22	60.03	5.47	10.2857
16	Control	33	m											1486.07	16722.1	7	2	18	94.88	6.26	10.17
17	Control	59	f											1297.56	14600.9	6	0	12	53.22	4.52	6.96
18	Control	59	f											814.84	9169.05	5	3	16	61.48	4.62	7.24
19	Control	45	m											1498.92	16866.6	9	5	22	76.82	9.11	11.124
20	Control	45	m											1312.01	14763.4	7	2	19	74.63	3.97	13.032
21	Control	36	m											1414.89	15921.1	8	3	17	59.85	5.1	12.33
22	Control	36	m											1353.48	15230.1	8	3	17	58.04	5.05	12.276
23	Control	42	m											726.15	8170.97	3	1	57	78.5	7.93	14.6945
24	Control	36	f											813.67	9155.87	6	3	20	63.16	6.59	12.0343
25	Control	33	f											681.76	7671.52	3	0	18	72.96	3.64	10.368
26	Control	33	f											996.7	11215.4	5	1	17	65.39	4.38	10.5943
27	DM1	24	f	8	16	20.7612	8.6	129	50	34	72.2	0.7	1	961.47	10819	6	1	19	75.07	4.69	12.24
28	DM1	24	f	8	16	20.7612	8.6	129	50	34	72.2	0.7	1	1035.27	11649.4	5	2	13	50.79	3.73	13.14
29	DM1	29	m	14	15	20.2336	9.3	129	44	77	69.6	0.9	5	1125.67	12666.6	6	1	18	61.03	5.69	11.412
30	DM1	29	m	14	15	20.2336	9.3	129	44	77	69.6	0.9	5	1144.36	12876.9	5	1	17	57.93	5.67	15.696
31	DM1	62	m	49	13	30.4218	6.5	199	44	154	124.2	0.9	7.7	738.75	8312.84	3	1	18	69.87	6.62	7.97143
32	DM1	62	m	49	13	30.4218	6.5	199	44	154	124.2	0.9	7.7	600.02	6751.76	3	1	17	67.24	5.78	14.5543
33	DM1	26	f	15	11	22.3081	8.2	188	75	42	104	0.7	5	1039.86	11701.1	5	0	16	62.2	5.07	18.81
34	DM1	26	f	15	11	22.3081	8.2	188	75	42	104	0.7	5	853.72	9606.53	4	0	20	78.93	3.2	11.736
35	DM1	69	f	15	54	22.3133	7.7	139	61	72	63.6	0.78	7	1081.45	12169	7	4	15	61.02	7.34	11.46
36	DM1	69	f	15	54	22.3133	7.7	139	61	72	63.6	0.78	7	922.46	10380	4	1	18	70.66	8.12	11.52
37	DM1	35	m	3	32	20.9877	6.9	166	53	52	102	0.9	2	896.22	10084.7	7	3	17	60.9	3.52	12.6655
38	DM1	41	f	15	26	28.125	8	199	80	50	109	0.7	0.7	1025.87	11543.7	6	4	18	86.07	5.02	10.944
39	DM1	34	m	20	14	24.2215	6.9	168	52	127	90.6	0.72	13	868.97	9778.14	7	4	18	70.45	4.68	13.44
40	DM1	22	m	7	15	25.3069	8	150	43	132	80.6	0.7	17	860.18	9679.14	5	3	20	71.64	4.24	15.92
41	DM1	50	f	1	49	22.8269	9.2	244	65	101	158.8	0.48	26	1316.12	14809.6	8	2	18	71.95	4.3	9.92
42	DM1	38	m	16	22	24.5435	7.5	192	61	80	115	0.8	1.07	1005.9	11318.9	4	1	19	54.82	6.83	11.28
43	DM1	49	m	17	32	23.8895	8.2	168	62	74	91.2	0.8	18.1	1204.79	13557	5	2	22	66.15	4.41	13.464
44	DM1	40	f	5	35	21.0937	6.2	128	61	45	58	0.8	14.7	1271.72	14310.1	6	1	13	68.89	4.5	7.88
45	DM1	40	f	5	35	21.0937	6.2	128	61	45	58	0.8	14.7	1055.17	11873.4	5	2	18	59.52	6.23	19.52
46	DM1	41	f	16	25	23.7228	7.1	201	89	66	98.8	0.9	0	300.11	3377.04	2	1	3	12.31	6.52	15.165
